# Supplementary material for: Functional Inactivation of the Genome-Wide Association Study Obesity Gene Neuronal Growth Regulator 1 in Mice Causes a Body Mass Phenotype
Source: PLoS One. 2012 Jul 23;7(7):e41537. doi: 10.1371/journal.pone.0041537 (PMC3402391; doi:10.1371/journal.pone.0041537)
Supplement: Table S1 — Time-by-time ANOVA results describing phenotypic dependence on sex and genotype. (XLS) [file pone.0041537.s007.xls]

## Sheet: Sup Table1_(time_by_time_ANOVA)
Table S1: Time by time ANOVA analyses of phenotypes of the mutant alleles.
Experiment	Phenotype	Model	AGE point	WT	Het.	Hom.	Intercept	Intercept, s.e.	Female - Male	Female - Male, s.e.	Het. - WT	Het. - WT, s.e.	Hom. - WT	Hom. - WT, s.e.	p-value for F-test of no genotypic effect	Bonferroni-corrected p-value
Negr1-KO	Body mass	Males only	20 days	+/+	+/-	-/-	9.17	0.3	NA	NA	0.14	0.44	-0.95	0.43	0.033	1
Negr1-KO	Body mass	Males only	25 days	+/+	+/-	-/-	12.84	0.31	NA	NA	0.63	0.43	-1.55	0.45	3.5e-05	0.001
Negr1-KO	Body mass	Males only	30 days	+/+	+/-	-/-	17.87	0.5	NA	NA	-1.8	0.62	-3.5	0.77	0.00015	0.0045
Negr1-KO	Body mass	Males only	35 days	+/+	+/-	-/-	19.36	0.38	NA	NA	-0.72	0.52	-2.78	0.58	3.7e-05	0.0011
Negr1-KO	Body mass	Males only	40 days	+/+	+/-	-/-	20.9	0.38	NA	NA	-0.26	0.49	-2.51	0.54	1.3e-05	0.00038
Negr1-KO	Body mass	Males only	45 days	+/+	+/-	-/-	21.81	0.36	NA	NA	-0.69	0.53	-2.05	0.58	0.0034	0.1
Negr1-KO	Body mass	Males only	50 days	+/+	+/-	-/-	22.83	0.53	NA	NA	0.4	0.7	-2	0.76	0.0042	0.13
Negr1-KO	Body mass	Males only	55 days	+/+	+/-	-/-	24.85	0.46	NA	NA	-1.08	0.57	-3.25	0.63	1.1e-05	0.00034
Negr1-KO	Body mass	Males only	60 days	+/+	+/-	-/-	25.5	0.41	NA	NA	-0.87	0.59	-2.19	0.62	0.0037	0.11
Negr1-KO	Body mass	Males only	70 days	+/+	+/-	-/-	26.27	0.68	NA	NA	0.46	1.09	-1.57	0.96	0.14	1
Negr1-KO	Body mass	Females only	20 days	+/+	+/-	-/-	8.91	0.34	NA	NA	0.76	0.73	-0.72	0.52	0.14	1
Negr1-KO	Body mass	Females only	25 days	+/+	+/-	-/-	11.69	0.45	NA	NA	0.81	0.94	-0.69	0.81	0.38	1
Negr1-KO	Body mass	Females only	30 days	+/+	+/-	-/-	13.89	0.25	NA	NA	1.25	0.48	-0.69	0.55	0.011	0.33
Negr1-KO	Body mass	Females only	35 days	+/+	+/-	-/-	15.5	0.36	NA	NA	0.7	0.71	-1.04	0.52	0.04	1
Negr1-KO	Body mass	Females only	40 days	+/+	+/-	-/-	17.35	0.27	NA	NA	-0.18	0.46	-1.01	0.49	0.12	1
Negr1-KO	Body mass	Females only	45 days	+/+	+/-	-/-	18.3	0.4	NA	NA	0.16	0.53	-1.3	0.53	0.012	0.37
Negr1-KO	Body mass	Females only	50 days	+/+	+/-	-/-	17.71	0.53	NA	NA	1.14	0.76	-0.56	0.66	0.054	1
Negr1-KO	Body mass	Females only	55 days	+/+	+/-	-/-	18.67	0.48	NA	NA	0.33	0.71	-1.12	0.59	0.056	1
Negr1-KO	Body mass	Females only	60 days	+/+	+/-	-/-	19.91	0.4	NA	NA	-0.41	0.63	-1.37	0.54	0.047	1
Negr1-KO	Body mass	Females only	70 days	+/+	+/-	-/-	21.26	0.36	NA	NA	-0.42	0.53	-1.76	0.53	0.012	0.36
Negr1-KO	Body mass	Males and Females	20 days	+/+	+/-	-/-	9.09	0.25	-0.06	0.3	0.3	0.36	-0.86	0.33	0.0053	0.16
Negr1-KO	Body mass	Males and Females	25 days	+/+	+/-	-/-	12.73	0.29	-0.87	0.36	0.73	0.39	-1.28	0.39	2.9e-05	0.00088
Negr1-KO	Body mass	Males and Females	30 days	+/+	+/-	-/-	17.02	0.39	-2.42	0.44	-0.65	0.46	-2.26	0.56	0.00055	0.017
Negr1-KO	Body mass	Males and Females	35 days	+/+	+/-	-/-	19	0.32	-2.93	0.38	-0.28	0.43	-2.06	0.42	6.5e-06	0.00019
Negr1-KO	Body mass	Males and Females	40 days	+/+	+/-	-/-	20.64	0.29	-3.13	0.3	-0.11	0.34	-1.82	0.37	2.4e-06	7.3e-05
Negr1-KO	Body mass	Males and Females	45 days	+/+	+/-	-/-	21.67	0.29	-2.96	0.35	-0.44	0.39	-1.81	0.42	0.00011	0.0034
Negr1-KO	Body mass	Males and Females	50 days	+/+	+/-	-/-	22.53	0.42	-4.31	0.43	0.68	0.52	-1.37	0.52	0.00038	0.011
Negr1-KO	Body mass	Males and Females	55 days	+/+	+/-	-/-	24.43	0.38	-4.86	0.41	-0.64	0.47	-2.49	0.47	2.2e-06	6.7e-05
Negr1-KO	Body mass	Males and Females	60 days	+/+	+/-	-/-	25.36	0.33	-5.17	0.38	-0.71	0.45	-1.87	0.43	0.00022	0.0066
Negr1-KO	Body mass	Males and Females	70 days	+/+	+/-	-/-	26.39	0.48	-5.33	0.54	0.07	0.67	-1.65	0.62	0.015	0.45
Negr1-I87N	Body mass	Males only	4 weeks	I/I	I/N	N/N	21.62	0.47	NA	NA	-0.05	0.57	-0.74	0.66	0.41	1
Negr1-I87N	Body mass	Males only	5 weeks	I/I	I/N	N/N	26.13	0.49	NA	NA	-0.24	0.59	-1.63	0.68	0.028	1
Negr1-I87N	Body mass	Males only	6 weeks	I/I	I/N	N/N	29.65	0.56	NA	NA	-0.29	0.67	-2.15	0.78	0.0083	0.37
Negr1-I87N	Body mass	Males only	7 weeks	I/I	I/N	N/N	32.55	0.65	NA	NA	0.11	0.77	-2.69	0.89	0.00087	0.039
Negr1-I87N	Body mass	Males only	8 weeks	I/I	I/N	N/N	35.3	0.66	NA	NA	-0.25	0.79	-3.35	0.91	0.00016	0.0074
Negr1-I87N	Body mass	Males only	9 weeks	I/I	I/N	N/N	37.77	0.69	NA	NA	-0.59	0.82	-3.64	0.95	0.00021	0.0094
Negr1-I87N	Body mass	Males only	10 weeks	I/I	I/N	N/N	39.33	0.68	NA	NA	-0.48	0.81	-3.38	0.94	0.00039	0.018
Negr1-I87N	Body mass	Males only	11 weeks	I/I	I/N	N/N	40.36	0.66	NA	NA	-0.52	0.79	-3.22	0.91	0.00061	0.028
Negr1-I87N	Body mass	Males only	12 weeks	I/I	I/N	N/N	40.99	0.52	NA	NA	-0.59	0.63	-2.25	0.73	0.0056	0.25
Negr1-I87N	Body mass	Males only	13 weeks	I/I	I/N	N/N	42.46	0.45	NA	NA	-0.97	0.54	-2.56	0.63	0.00033	0.015
Negr1-I87N	Body mass	Males only	14 weeks	I/I	I/N	N/N	42.76	0.45	NA	NA	-0.82	0.54	-2.12	0.63	0.0037	0.17
Negr1-I87N	Body mass	Males only	15 weeks	I/I	I/N	N/N	42.35	0.45	NA	NA	-0.64	0.54	-2.4	0.63	0.0005	0.023
Negr1-I87N	Body mass	Males only	16 weeks	I/I	I/N	N/N	43.11	0.44	NA	NA	-0.61	0.52	-1.73	0.6	0.015	0.68
Negr1-I87N	Body mass	Males only	17 weeks	I/I	I/N	N/N	44.45	0.44	NA	NA	-0.98	0.52	-2.44	0.6	0.00045	0.02
Negr1-I87N	Body mass	Males only	18 weeks	I/I	I/N	N/N	45.07	0.48	NA	NA	-1.04	0.57	-2.35	0.66	0.0025	0.11
Negr1-I87N	Body mass	Females only	4 weeks	I/I	I/N	N/N	17.5	0.28	NA	NA	0.07	0.34	-0.81	0.39	0.03	1
Negr1-I87N	Body mass	Females only	5 weeks	I/I	I/N	N/N	21.76	0.31	NA	NA	-0.26	0.38	-1.08	0.44	0.036	1
Negr1-I87N	Body mass	Females only	6 weeks	I/I	I/N	N/N	24.66	0.39	NA	NA	-0.63	0.47	-1.02	0.55	0.18	1
Negr1-I87N	Body mass	Females only	7 weeks	I/I	I/N	N/N	27.97	0.53	NA	NA	-0.62	0.65	-1.63	0.75	0.094	1
Negr1-I87N	Body mass	Females only	8 weeks	I/I	I/N	N/N	29.88	0.62	NA	NA	-0.12	0.76	-1.21	0.87	0.28	1
Negr1-I87N	Body mass	Females only	9 weeks	I/I	I/N	N/N	32.19	0.72	NA	NA	-0.37	0.89	-1.36	1.02	0.38	1
Negr1-I87N	Body mass	Females only	10 weeks	I/I	I/N	N/N	34.58	0.74	NA	NA	-0.98	0.9	-1.71	1.04	0.26	1
Negr1-I87N	Body mass	Females only	11 weeks	I/I	I/N	N/N	36.57	0.76	NA	NA	-1.41	0.94	-2.2	1.08	0.12	1
Negr1-I87N	Body mass	Females only	12 weeks	I/I	I/N	N/N	37.7	0.65	NA	NA	-0.82	0.79	-1.31	0.92	0.35	1
Negr1-I87N	Body mass	Females only	13 weeks	I/I	I/N	N/N	39.25	0.65	NA	NA	-0.93	0.79	-1.64	0.92	0.2	1
Negr1-I87N	Body mass	Females only	14 weeks	I/I	I/N	N/N	40.71	0.63	NA	NA	-1.03	0.77	-2.11	0.89	0.063	1
Negr1-I87N	Body mass	Females only	15 weeks	I/I	I/N	N/N	40.04	0.56	NA	NA	-0.29	0.68	-1.56	0.79	0.099	1
Negr1-I87N	Body mass	Females only	16 weeks	I/I	I/N	N/N	41.36	0.53	NA	NA	-0.45	0.65	-1.44	0.75	0.15	1
Negr1-I87N	Body mass	Females only	17 weeks	I/I	I/N	N/N	42.63	0.45	NA	NA	-0.68	0.55	-1.63	0.64	0.04	1
Negr1-I87N	Body mass	Females only	18 weeks	I/I	I/N	N/N	43.71	0.39	NA	NA	-1.04	0.48	-1.88	0.55	0.0038	0.17
Negr1-I87N	Body mass	Males and Females	4 weeks	I/I	I/N	N/N	21.59	0.3	-4.07	0.26	0.01	0.32	-0.78	0.37	0.03	1
Negr1-I87N	Body mass	Males and Females	5 weeks	I/I	I/N	N/N	26.06	0.32	-4.24	0.27	-0.24	0.34	-1.34	0.39	0.0011	0.048
Negr1-I87N	Body mass	Males and Females	6 weeks	I/I	I/N	N/N	29.59	0.38	-4.88	0.33	-0.46	0.4	-1.54	0.46	0.003	0.14
Negr1-I87N	Body mass	Males and Females	7 weeks	I/I	I/N	N/N	32.62	0.47	-4.7	0.41	-0.28	0.5	-2.13	0.58	0.00023	0.01
Negr1-I87N	Body mass	Males and Females	8 weeks	I/I	I/N	N/N	34.96	0.52	-4.82	0.44	-0.16	0.55	-2.19	0.63	0.00035	0.016
Negr1-I87N	Body mass	Males and Females	9 weeks	I/I	I/N	N/N	37.39	0.58	-4.9	0.5	-0.45	0.61	-2.4	0.71	0.0012	0.054
Negr1-I87N	Body mass	Males and Females	10 weeks	I/I	I/N	N/N	39.25	0.58	-4.59	0.5	-0.74	0.61	-2.48	0.71	0.0016	0.072
Negr1-I87N	Body mass	Males and Females	11 weeks	I/I	I/N	N/N	40.47	0.59	-3.99	0.5	-0.99	0.62	-2.67	0.72	0.00098	0.044
Negr1-I87N	Body mass	Males and Females	12 weeks	I/I	I/N	N/N	40.92	0.49	-3.18	0.42	-0.71	0.52	-1.74	0.6	0.014	0.64
Negr1-I87N	Body mass	Males and Females	13 weeks	I/I	I/N	N/N	42.32	0.47	-2.96	0.4	-0.94	0.49	-2.06	0.57	0.0018	0.08
Negr1-I87N	Body mass	Males and Females	14 weeks	I/I	I/N	N/N	42.82	0.45	-2.16	0.39	-0.93	0.48	-2.12	0.56	0.00088	0.039
Negr1-I87N	Body mass	Males and Females	15 weeks	I/I	I/N	N/N	42.14	0.42	-1.93	0.36	-0.44	0.44	-1.94	0.51	0.00034	0.015
Negr1-I87N	Body mass	Males and Females	16 weeks	I/I	I/N	N/N	43.02	0.4	-1.6	0.34	-0.52	0.43	-1.57	0.49	0.0049	0.22
Negr1-I87N	Body mass	Males and Females	17 weeks	I/I	I/N	N/N	44.26	0.36	-1.47	0.31	-0.81	0.38	-2	0.44	4.9e-05	0.0022
Negr1-I87N	Body mass	Males and Females	18 weeks	I/I	I/N	N/N	45	0.35	-1.24	0.3	-1.04	0.37	-2.1	0.42	9.5e-06	0.00043
Negr1-I87N	Lean Mass	Males only	6 weeks	I/I	I/N	N/N	20.26	0.29	NA	NA	-0.63	0.35	-1.43	0.41	0.0029	0.062
Negr1-I87N	Lean Mass	Males only	8 weeks	I/I	I/N	N/N	21.96	0.3	NA	NA	-0.66	0.36	-1.95	0.41	2.3e-05	0.00048
Negr1-I87N	Lean Mass	Males only	10 weeks	I/I	I/N	N/N	23.35	0.35	NA	NA	-0.58	0.41	-2.05	0.48	8.8e-05	0.0019
Negr1-I87N	Lean Mass	Males only	12 weeks	I/I	I/N	N/N	24.35	0.37	NA	NA	-0.43	0.44	-1.89	0.51	0.00061	0.013
Negr1-I87N	Lean Mass	Males only	14 weeks	I/I	I/N	N/N	25.6	0.37	NA	NA	-0.43	0.45	-2.12	0.52	0.00011	0.0023
Negr1-I87N	Lean Mass	Males only	16 weeks	I/I	I/N	N/N	26.45	0.36	NA	NA	-0.39	0.43	-2.07	0.49	5.6e-05	0.0012
Negr1-I87N	Lean Mass	Males only	18 weeks	I/I	I/N	N/N	27.6	0.37	NA	NA	-0.48	0.44	-2.07	0.51	0.00015	0.0032
Negr1-I87N	Lean Mass	Females only	6 weeks	I/I	I/N	N/N	16.61	0.18	NA	NA	-0.39	0.22	-1.02	0.26	0.00054	0.011
Negr1-I87N	Lean Mass	Females only	8 weeks	I/I	I/N	N/N	17.81	0.2	NA	NA	-0.37	0.24	-1.3	0.28	2.5e-05	0.00053
Negr1-I87N	Lean Mass	Females only	10 weeks	I/I	I/N	N/N	19.27	0.25	NA	NA	-0.66	0.3	-1.62	0.35	4.8e-05	0.001
Negr1-I87N	Lean Mass	Females only	12 weeks	I/I	I/N	N/N	20.13	0.27	NA	NA	-0.69	0.33	-1.73	0.38	7.1e-05	0.0015
Negr1-I87N	Lean Mass	Females only	14 weeks	I/I	I/N	N/N	21.47	0.31	NA	NA	-0.97	0.39	-2.19	0.45	1.6e-05	0.00034
Negr1-I87N	Lean Mass	Females only	16 weeks	I/I	I/N	N/N	22.29	0.32	NA	NA	-0.63	0.39	-1.91	0.45	0.00014	0.003
Negr1-I87N	Lean Mass	Females only	18 weeks	I/I	I/N	N/N	23.66	0.31	NA	NA	-0.83	0.38	-2.05	0.43	3.6e-05	0.00075
Negr1-I87N	Lean Mass	Males and Females	6 weeks	I/I	I/N	N/N	20.13	0.19	-3.42	0.16	-0.5	0.2	-1.2	0.23	2.6e-06	5.5e-05
Negr1-I87N	Lean Mass	Males and Females	8 weeks	I/I	I/N	N/N	21.79	0.2	-3.84	0.17	-0.5	0.21	-1.59	0.24	7.1e-10	1.5e-08
Negr1-I87N	Lean Mass	Males and Females	10 weeks	I/I	I/N	N/N	23.31	0.24	-4.01	0.2	-0.62	0.25	-1.82	0.29	5.2e-09	1.1e-07
Negr1-I87N	Lean Mass	Males and Females	12 weeks	I/I	I/N	N/N	24.41	0.25	-4.32	0.22	-0.57	0.27	-1.81	0.31	6.1e-08	1.3e-06
Negr1-I87N	Lean Mass	Males and Females	14 weeks	I/I	I/N	N/N	25.77	0.28	-4.43	0.24	-0.73	0.29	-2.17	0.34	2.6e-09	5.4e-08
Negr1-I87N	Lean Mass	Males and Females	16 weeks	I/I	I/N	N/N	26.49	0.27	-4.24	0.23	-0.52	0.29	-1.99	0.33	8.5e-09	1.8e-07
Negr1-I87N	Lean Mass	Males and Females	18 weeks	I/I	I/N	N/N	27.7	0.27	-4.11	0.23	-0.67	0.29	-2.06	0.33	6.1e-09	1.3e-07
Negr1-I87N	Fat Mass	Males only	6 weeks	I/I	I/N	N/N	6.86	0.32	NA	NA	0.23	0.38	-0.7	0.44	0.046	0.98
Negr1-I87N	Fat Mass	Males only	8 weeks	I/I	I/N	N/N	9.95	0.43	NA	NA	0.72	0.52	-1.02	0.6	0.0032	0.068
Negr1-I87N	Fat Mass	Males only	10 weeks	I/I	I/N	N/N	12.22	0.38	NA	NA	0.13	0.45	-0.95	0.52	0.044	0.92
Negr1-I87N	Fat Mass	Males only	12 weeks	I/I	I/N	N/N	12.68	0.27	NA	NA	-0.14	0.33	-0.03	0.38	0.89	1
Negr1-I87N	Fat Mass	Males only	14 weeks	I/I	I/N	N/N	12.84	0.22	NA	NA	-0.34	0.26	0.36	0.3	0.022	0.46
Negr1-I87N	Fat Mass	Males only	16 weeks	I/I	I/N	N/N	12.09	0.21	NA	NA	-0.16	0.25	0.73	0.29	0.0015	0.032
Negr1-I87N	Fat Mass	Males only	18 weeks	I/I	I/N	N/N	12.47	0.19	NA	NA	-0.26	0.22	0.43	0.26	0.0086	0.18
Negr1-I87N	Fat Mass	Females only	6 weeks	I/I	I/N	N/N	6.34	0.29	NA	NA	-0.19	0.35	-0.09	0.41	0.86	1
Negr1-I87N	Fat Mass	Females only	8 weeks	I/I	I/N	N/N	9.9	0.45	NA	NA	0.16	0.56	0.25	0.64	0.92	1
Negr1-I87N	Fat Mass	Females only	10 weeks	I/I	I/N	N/N	13	0.53	NA	NA	-0.3	0.65	0.07	0.75	0.81	1
Negr1-I87N	Fat Mass	Females only	12 weeks	I/I	I/N	N/N	14.98	0.43	NA	NA	-0.06	0.53	0.64	0.61	0.4	1
Negr1-I87N	Fat Mass	Females only	14 weeks	I/I	I/N	N/N	16.47	0.37	NA	NA	0.01	0.45	0.4	0.52	0.67	1
Negr1-I87N	Fat Mass	Females only	16 weeks	I/I	I/N	N/N	16.3	0.31	NA	NA	0.22	0.38	0.7	0.44	0.26	1
Negr1-I87N	Fat Mass	Females only	18 weeks	I/I	I/N	N/N	16.95	0.25	NA	NA	-0.03	0.3	0.46	0.35	0.24	1
Negr1-I87N	Fat Mass	Males and Females	6 weeks	I/I	I/N	N/N	6.89	0.25	-0.58	0.21	0.01	0.26	-0.37	0.3	0.3	1
Negr1-I87N	Fat Mass	Males and Females	8 weeks	I/I	I/N	N/N	9.93	0.36	-0.02	0.31	0.43	0.39	-0.33	0.45	0.12	1
Negr1-I87N	Fat Mass	Males and Females	10 weeks	I/I	I/N	N/N	12.2	0.39	0.81	0.33	-0.09	0.41	-0.4	0.48	0.66	1
Negr1-I87N	Fat Mass	Males and Females	12 weeks	I/I	I/N	N/N	12.56	0.3	2.52	0.26	-0.09	0.32	0.33	0.37	0.41	1
Negr1-I87N	Fat Mass	Males and Females	14 weeks	I/I	I/N	N/N	12.73	0.26	3.82	0.22	-0.15	0.27	0.38	0.32	0.14	1
Negr1-I87N	Fat Mass	Males and Females	16 weeks	I/I	I/N	N/N	11.99	0.22	4.39	0.19	0.05	0.23	0.72	0.27	0.0079	0.17
Negr1-I87N	Fat Mass	Males and Females	18 weeks	I/I	I/N	N/N	12.39	0.18	4.61	0.16	-0.14	0.19	0.45	0.22	0.0093	0.2
Negr1-I87N	% Fat Mass	Males only	6 weeks	I/I	I/N	N/N	22.92	0.74	NA	NA	1.03	0.88	-0.69	1.02	0.12	1
Negr1-I87N	% Fat Mass	Males only	8 weeks	I/I	I/N	N/N	28	0.82	NA	NA	2.18	0.98	-0.24	1.14	0.015	0.33
Negr1-I87N	% Fat Mass	Males only	10 weeks	I/I	I/N	N/N	30.97	0.63	NA	NA	0.74	0.76	0.14	0.88	0.53	1
Negr1-I87N	% Fat Mass	Males only	12 weeks	I/I	I/N	N/N	30.91	0.59	NA	NA	0.17	0.7	1.69	0.81	0.056	1
Negr1-I87N	% Fat Mass	Males only	14 weeks	I/I	I/N	N/N	30.05	0.55	NA	NA	-0.2	0.66	2.5	0.76	0.00016	0.0034
Negr1-I87N	% Fat Mass	Males only	16 weeks	I/I	I/N	N/N	28.09	0.52	NA	NA	0.03	0.62	2.99	0.72	8.1e-06	0.00017
Negr1-I87N	% Fat Mass	Males only	18 weeks	I/I	I/N	N/N	28.06	0.46	NA	NA	0.04	0.55	2.73	0.63	3.8e-06	8.1e-05
Negr1-I87N	% Fat Mass	Females only	6 weeks	I/I	I/N	N/N	25.56	0.88	NA	NA	-0.32	1.08	0.6	1.24	0.7	1
Negr1-I87N	% Fat Mass	Females only	8 weeks	I/I	I/N	N/N	32.83	0.95	NA	NA	0.5	1.17	2.17	1.35	0.23	1
Negr1-I87N	% Fat Mass	Females only	10 weeks	I/I	I/N	N/N	37.27	0.88	NA	NA	-0.01	1.08	2.05	1.24	0.13	1
Negr1-I87N	% Fat Mass	Females only	12 weeks	I/I	I/N	N/N	39.64	0.59	NA	NA	0.64	0.72	3.04	0.83	0.00071	0.015
Negr1-I87N	% Fat Mass	Females only	14 weeks	I/I	I/N	N/N	40.45	0.49	NA	NA	0.99	0.6	3.09	0.7	6.7e-05	0.0014
Negr1-I87N	% Fat Mass	Females only	16 weeks	I/I	I/N	N/N	39.45	0.49	NA	NA	0.91	0.6	3.04	0.7	8.1e-05	0.0017
Negr1-I87N	% Fat Mass	Females only	18 weeks	I/I	I/N	N/N	39.85	0.67	NA	NA	0.62	0.82	2.69	0.95	0.012	0.25
Negr1-I87N	% Fat Mass	Males and Females	6 weeks	I/I	I/N	N/N	23.13	0.67	2.27	0.58	0.31	0.71	0	0.82	0.86	1
Negr1-I87N	% Fat Mass	Males and Females	8 weeks	I/I	I/N	N/N	28.15	0.74	4.56	0.64	1.29	0.79	1.06	0.91	0.25	1
Negr1-I87N	% Fat Mass	Males and Females	10 weeks	I/I	I/N	N/N	30.92	0.64	6.39	0.55	0.35	0.68	1.17	0.79	0.3	1
Negr1-I87N	% Fat Mass	Males and Females	12 weeks	I/I	I/N	N/N	30.58	0.48	9.31	0.41	0.44	0.51	2.43	0.59	4.3e-05	0.00091
Negr1-I87N	% Fat Mass	Males and Females	14 weeks	I/I	I/N	N/N	29.63	0.42	11.16	0.36	0.45	0.44	2.84	0.51	2.3e-08	4.8e-07
Negr1-I87N	% Fat Mass	Males and Females	16 weeks	I/I	I/N	N/N	27.83	0.41	11.82	0.35	0.51	0.43	3.02	0.5	1.4e-09	2.8e-08
Negr1-I87N	% Fat Mass	Males and Females	18 weeks	I/I	I/N	N/N	27.9	0.48	12.08	0.41	0.35	0.51	2.72	0.59	2.5e-06	5.2e-05
