# Supplementary material for: Functional Inactivation of the Genome-Wide Association Study Obesity Gene Neuronal Growth Regulator 1 in Mice Causes a Body Mass Phenotype
Source: PLoS One. 2012 Jul 23;7(7):e41537. doi: 10.1371/journal.pone.0041537 (PMC3402391; doi:10.1371/journal.pone.0041537)
Supplement: Table S2 — Details of a fitted linear model, in which body mass was the response variable, and food intake and genotype were the explanatory variables. (XLS) [file pone.0041537.s008.xls]

## Sheet: Sup Table 5 body mass model.csv
Table S2: Fitting an ordinary linear model, in which body mass
was the response variable, and food intake and genotype were
the explanatory variables.
	Estimate	Std. Error	t value	Pr(>|t|)
(Intercept)	37.8725	0.927684	40.8247	2.95e-56
Hom. - WT	-1.10701	0.400667	-2.76291	0.00707075
Food intake	1.28314	0.251451	5.10292	2.12e-06
